# Supplementary material for: Media Agenda and Press Conferences on COVID-19 in Mexico: An Analysis of Journalists’ Questions
Source: Int J Environ Res Public Health. 2021 Nov 17;18(22):12067. doi: 10.3390/ijerph182212067 (PMC8625423; doi:10.3390/ijerph182212067)
Supplement: Supplementary file 1 [file ijerph-18-12067-s001.zip]

Archive with 1 entries (1 files):
- ijerph-1402491-supplementary.pdf
